# Supplementary material for: Association between Sleep Duration and Grip Strength in U.S. Older Adults: An NHANES Analysis (2011–2014)
Source: Int J Environ Res Public Health. 2023 Feb 15;20(4):3416. doi: 10.3390/ijerph20043416 (PMC9964571; doi:10.3390/ijerph20043416)
Supplement: Supplementary file 1 [file ijerph-20-03416-s001.zip]

Archive with 1 entries (1 files):
- ijerph-2085692-supplementary.pdf
